# Supplementary material for: Data supporting the effects of lysozyme on mRNA and protein expression in a colonic epithelial scratch wound model
Source: Data Brief. 2016 Dec 29;11:15–8. doi: 10.1016/j.dib.2016.12.043 (PMC5238358; doi:10.1016/j.dib.2016.12.043)
Supplement: Supplementary file 1 — Supplementary material [file mmc1.zip]

Archive with 13 entries (13 files):
- 2016_08_09 Fourie coi_disclosure.pdf
- coi_disclosure smyser.pdf
- coi_disclosure_ Joseph BBA.pdf
- coi_disclosure_BBA_Abey_2016_08_11.pdf
- coi_disclosure_Bleck.pdf
- coi_disclosure_boulineaux.pdf
- coi_disclosure_Natnael_Kenea.pdf
- coi_disclosure_weaver.pdf
- Gonye_coi_disclosure.pdf
- Sherwin LB COI stress vessicles 2016 08 10.pdf
- Stempinski_coi_disclosure.pdf
- Yuana_coi_disclosure.pdf
- coi_disclosure.pdf
