# Supplementary material for: Data supporting the effects of lysozyme on mRNA and protein expression in a colonic epithelial scratch wound model
Source: Data Brief. 2016 Dec 29;11:15–8. doi: 10.1016/j.dib.2016.12.043 (PMC5238358; doi:10.1016/j.dib.2016.12.043)
Supplement: Supplementary file 2 — Supplementary material [file mmc2.xlsx]

## Sheet: Table1
Gene Name	mRNA/Protein	Ratio -Lyz vs. Baseline	P value of: -Lyz vs. Baseline	Lower 95% CI of: -Lyz vs. Baseline	Upper 95% CI of: -Lyz vs. Baseline	Ratio +Lyz vs. Baseline	P value of: +Lyz vs. Baseline	Lower 95% CI of: +Lyz vs. Baseline	Upper 95% CI of: +Lyz vs. Baseline
A2M	mRNA	-1.11	0.50418	-1.63	1.32	-1.1	0.714008	-2.11	1.75
ABCB1	mRNA	-1.08	0.455862	-1.37	1.18	-1.07	0.477629	-1.32	1.16
ABCF1	mRNA	-1.06	0.671252	-1.48	1.32	1.02	0.918631	-1.46	1.51
ABL1	mRNA	-1.16	0.252969	-1.63	1.22	1.1	0.630485	-1.44	1.73
ADA	mRNA	-1.1	0.619789	-1.78	1.46	1	0.984747	-1.63	1.64
ADORA2A	mRNA	-1.02	0.9641	-3.15	3.03	1.32	0.544595	-2.3	4
AGK	mRNA	-1.15	0.44071	-1.78	1.34	-1.21	0.271298	-1.82	1.24
AICDA	mRNA	1.31	0.545557	-2.7	4.59	1.8	0.040708	1.04	3.11
AIRE	mRNA	2.1	0.120821	-1.34	5.9	2.3	0.084161	-1.28	6.77
AKT3	mRNA	1.1	0.351585	-1.16	1.41	1.12	0.407891	-1.24	1.56
ALAS1	mRNA	-1.53	0.030202	-2.2	-1.06	-1.47	0.044282	-2.2	1.02
ALCAM	mRNA	-1.16	0.365831	-1.69	1.27	-1.03	0.856675	-1.54	1.45
AMBP	mRNA	-1.41	0.09491	-2.25	1.13	-1.01	0.963612	-1.67	1.64
AMICA1	mRNA	1.16	0.755114	-2.86	3.88	1.61	0.276741	-1.82	4.74
AMMECR1L	mRNA	1.02	0.682188	-1.09	1.13	-1.02	0.716394	-1.18	1.13
ANP32B	mRNA	-1.17	0.344099	-1.75	1.27	-1.05	0.782899	-1.65	1.49
ANXA1	mRNA	-1.15	0.208711	-1.51	1.14	-1.01	0.922244	-1.38	1.35
APOE	mRNA	1.03	0.827478	-1.35	1.43	1.08	0.643835	-1.49	1.73
APP	mRNA	1	0.994087	-1.31	1.31	1.05	0.697282	-1.32	1.47
ARG1	mRNA	-2.05	0.21591	-7.58	1.8	-1.07	0.903127	-4.99	4.33
ARG2	mRNA	1.33	0.335715	-1.52	2.7	1.66	0.141197	-1.3	3.56
ATF1	mRNA	-1.15	0.348147	-1.67	1.26	1.01	0.94458	-1.44	1.47
ATF2	mRNA	-1.09	0.439818	-1.42	1.2	1.06	0.738389	-1.51	1.7
ATG10	mRNA	1	0.988046	-1.74	1.75	1.02	0.911574	-1.53	1.59
ATG12	mRNA	1.16	0.46603	-1.4	1.89	1.17	0.518211	-1.55	2.14
ATG16L1	mRNA	-1.08	0.674568	-1.78	1.51	-1	0.993175	-1.71	1.7
ATG5	mRNA	-1.01	0.91703	-1.4	1.37	-1.01	0.947772	-1.49	1.46
ATG7	mRNA	1.1	0.439469	-1.29	1.57	-1.04	0.742469	-1.48	1.35
ATM	mRNA	1.11	0.742081	-1.96	2.42	-1.36	0.477424	-3.86	2.08
AXL	mRNA	-1.26	0.139678	-1.78	1.12	-1.2	0.235392	-1.71	1.19
BAGE	mRNA	-1.43	0.587748	-7.16	3.48	-1.36	0.62151	-6.7	3.64
BATF	mRNA	-1.12	0.771385	-2.96	2.35	-1.02	0.964312	-2.64	2.55
BAX	mRNA	-1.14	0.298313	-1.55	1.18	-1.05	0.723889	-1.48	1.34
BCL10	mRNA	1.12	0.346363	-1.19	1.5	1.17	0.260925	-1.18	1.6
BCL2	mRNA	-3.25	0.0188	-8.15	-1.3	1.13	0.794696	-2.76	3.5
BCL2L1	mRNA	-1.14	0.599584	-2.11	1.62	1.05	0.852852	-1.76	1.93
BCL6	mRNA	-1.08	0.632878	-1.64	1.41	-1	0.996843	-1.63	1.63
BID	mRNA	1.01	0.962829	-1.6	1.63	1.08	0.611933	-1.34	1.57
BIRC5	mRNA	-1.72	0.113969	-3.63	1.23	-1.87	0.069652	-3.93	1.12
BLK	mRNA	1.83	0.291449	-2.09	7.01	2.85	0.062358	-1.09	8.86
BLNK	mRNA	-1.25	0.687542	-6.22	3.99	-1.16	0.404251	-1.77	1.32
BMI1	mRNA	2.04	0.08424	-1.22	5.1	1.76	0.242574	-1.8	5.59
BST1	mRNA	-1.4	0.080297	-2.11	1.07	-1.38	0.276717	-2.82	1.49
BST2	mRNA	-1.13	0.267375	-1.47	1.15	-1.07	0.688309	-1.79	1.56
BTK	mRNA	1.23	0.639742	-2.61	3.98	1.88	0.182081	-1.73	6.09
BTLA	mRNA	-1.23	0.463203	-2.54	1.67	1.04	0.922342	-2.47	2.67
C1QA	mRNA	-1.37	0.519239	-4.5	2.39	1.1	0.811842	-2.54	3.05
C1QB	mRNA	1.73	0.090946	-1.18	3.55	1.9	0.114087	-1.28	4.61
C1QBP	mRNA	-1.03	0.891055	-1.87	1.75	1.01	0.95622	-1.58	1.61
C1R	mRNA	-1.07	0.300727	-1.26	1.1	1.01	0.932976	-1.3	1.32
C1S	mRNA	-1.01	0.837986	-1.23	1.2	1.05	0.650655	-1.23	1.35
C2	mRNA	-1.8	0.073365	-3.56	1.1	-1.67	0.03661	-2.67	-1.04
C3	mRNA	1.35	0.461293	-1.98	3.61	1.38	0.509881	-2.33	4.42
C3AR1	mRNA	1.12	0.776827	-2.31	2.87	1.26	0.49365	-1.77	2.79
C4B	mRNA	-1.2	0.549676	-2.47	1.73	1.08	0.730999	-1.64	1.9
C4BPA	mRNA	2.12	0.118568	-1.4	6.28	2.04	0.1305	-1.44	5.99
C5	mRNA	-1.37	0.186073	-2.33	1.24	1.23	0.579002	-2.38	3.58
C6	mRNA	-1.02	0.930316	-1.99	1.9	1.06	0.891249	-2.91	3.27
C7	mRNA	1.15	0.645151	-1.94	2.57	1.08	0.810023	-2.03	2.37
C8A	mRNA	1.05	0.841381	-1.7	1.87	-1.29	0.476171	-3.01	1.82
C8B	mRNA	-1.07	0.858447	-2.54	2.24	1.74	0.148064	-1.36	4.13
C8G	mRNA	-1.39	0.261421	-2.87	1.48	1.09	0.871475	-4.19	4.95
C9	mRNA	-2.27	0.125646	-7.62	1.48	-1.17	0.65526	-2.76	2.01
CAMP	mRNA	-1.18	0.59273	-2.5	1.79	-1.38	0.459331	-4.13	2.17
CARD11	mRNA	1.25	0.226609	-1.23	1.93	1.62	0.227051	-1.8	4.72
CARD9	mRNA	1.34	0.324252	-1.5	2.68	-1.15	0.726524	-3.36	2.52
CASP1	mRNA	-1.09	0.434467	-1.43	1.2	1	0.997016	-1.35	1.35
CASP10	mRNA	-1.85	0.127072	-4.65	1.36	-1.71	0.196063	-4.58	1.56
CASP3	mRNA	1.05	0.646935	-1.23	1.36	1.15	0.164713	-1.1	1.46
CASP8	mRNA	-1.23	0.217203	-1.93	1.27	-1.06	0.683013	-1.68	1.48
CC2D1B	mRNA	1.14	0.69533	-1.99	2.58	1.33	0.367753	-1.6	2.85
CCL1	mRNA	-1.42	0.33308	-3.33	1.65	1.05	0.914777	-3.07	3.38
CCL11	mRNA	-1.04	0.902166	-2.49	2.29	1.18	0.598223	-2.08	2.87
CCL13	mRNA	-1.02	0.972262	-3.73	3.6	2.53	0.107613	-1.5	9.61
CCL14	mRNA	-1.88	0.233954	-6.3	1.78	-1.7	0.409169	-7.9	2.73
CCL15	mRNA	1.88	0.231893	-2.13	7.52	2.67	0.097469	-1.37	9.75
CCL16	mRNA	-1.55	0.359928	-4.82	2	-1.28	0.560193	-3.57	2.18
CCL17	mRNA	-1.22	0.731137	-5.62	3.76	-1.64	0.144543	-3.86	1.44
CCL18	mRNA	1.4	0.427419	-1.98	3.89	1.6	0.216692	-1.56	3.99
CCL19	mRNA	1.09	0.662074	-1.5	1.79	1.25	0.373106	-1.46	2.29
CCL2	mRNA	1.58	0.230397	-1.57	3.92	1.42	0.448342	-2.62	5.29
CCL20	mRNA	2.37	0.03949	1.03	5.44	2.64	0.047097	1.01	6.88
CCL21	mRNA	1.65	0.121279	-1.24	3.38	1.74	0.155241	-1.36	4.09
CCL22	mRNA	-1.17	0.709866	-3.31	2.41	1.75	0.234599	-1.69	5.14
CCL23	mRNA	1.74	0.205579	-1.56	4.7	1.38	0.583271	-2.98	5.68
CCL24	mRNA	-1.09	0.809642	-2.56	2.16	-1.17	0.667875	-2.93	2.12
CCL25	mRNA	1.23	0.635987	-2.33	3.5	1.72	0.151788	-1.5	4.44
CCL26	mRNA	-1.7	0.168934	-3.98	1.38	-1.13	0.738149	-2.74	2.15
CCL27	mRNA	1.12	0.698224	-1.87	2.36	1.72	0.173451	-1.41	4.17
CCL28	mRNA	-1.28	0.546718	-3.49	2.12	2.03	0.216293	-1.93	7.96
CCL3	mRNA	-1.71	0.363425	-6.95	2.37	1.15	0.834596	-4.41	5.82
CCL3L1	mRNA	1.93	0.066123	-1.1	4.08	1.34	0.434016	-1.83	3.29
CCL4	mRNA	-1.32	0.522317	-3.74	2.15	1.04	0.939565	-3.24	3.5
CCL5	mRNA	1.8	0.180613	-1.5	4.87	2.36	0.077992	-1.19	6.61
CCL7	mRNA	-1.35	0.495966	-3.87	2.13	-1.67	0.19398	-4.06	1.46
CCL8	mRNA	-1.06	0.90139	-3.44	3.05	1.98	0.151176	-1.46	5.73
CCND3	mRNA	-1.07	0.722986	-1.73	1.5	-1.01	0.960367	-1.75	1.71
CCR1	mRNA	-3.14	0.026754	-8.28	-1.19	1.08	0.875285	-2.96	3.44
CCR2	mRNA	-1.01	0.983382	-2.28	2.25	1.22	0.526117	-1.75	2.61
CCR3	mRNA	1.84	0.17137	-1.48	5.02	1.91	0.227916	-1.93	7
CCR4	mRNA	-1.18	0.490516	-2.1	1.51	-1.04	0.894032	-1.95	1.82
CCR5	mRNA	1.6	0.264062	-1.67	4.29	1.61	0.4669	-3.32	8.64
CCR6	mRNA	-1.4	0.083964	-2.1	1.08	-1.7	0.35285	-8.28	2.85
CCR7	mRNA	1.65	0.227663	-1.55	4.2	1.95	0.040103	1.03	3.7
CCR9	mRNA	-1.04	0.944579	-4.37	4.05	1.4	0.581221	-3.48	6.86
CCRL2	mRNA	-2.41	0.077975	-6.73	1.16	-1.62	0.29419	-5.07	1.93
CD14	mRNA	1.03	0.954822	-3.89	4.14	1.29	0.748204	-5.38	8.95
CD160	mRNA	-1.02	0.95331	-2.58	2.47	1.15	0.694391	-2.19	2.89
CD163	mRNA	-1.06	0.852825	-2.52	2.23	1.5	0.385025	-2.49	5.61
CD164	mRNA	-1.03	0.847415	-1.52	1.43	1.02	0.924773	-1.48	1.53
CD180	mRNA	-1.36	0.482834	-4.76	2.58	-1.33	0.338748	-2.64	1.5
CD19	mRNA	-1.37	0.343542	-3.01	1.6	1.26	0.376031	-1.64	2.58
CD1A	mRNA	-1.23	0.545722	-3.25	2.16	-1.67	0.273546	-4.97	1.79
CD1B	mRNA	-2.38	0.132529	-8.33	1.47	1.37	0.410156	-1.8	3.37
CD1C	mRNA	1.34	0.632464	-4.52	8.14	1.73	0.390466	-3.46	10.31
CD1D	mRNA	-1.43	0.356118	-4.17	2.05	1.1	0.795411	-2.42	2.94
CD1E	mRNA	-1.21	0.718079	-5.44	3.74	-1.53	0.517951	-7.43	3.19
CD2	mRNA	-1.21	0.611648	-2.93	2.02	1.35	0.473258	-2.03	3.69
CD200	mRNA	-1.27	0.171733	-1.9	1.17	1.21	0.439295	-1.54	2.25
CD207	mRNA	1.09	0.732699	-1.66	1.96	-1.12	0.73735	-2.73	2.17
CD209	mRNA	1.31	0.471844	-2	3.43	1.25	0.618147	-2.36	3.67
CD22	mRNA	-1.16	0.743462	-3.8	2.83	2.12	0.037204	1.04	4.35
CD24	mRNA	-1.37	0.181498	-2.33	1.25	-1.07	0.878575	-3.79	3.32
CD244	mRNA	-1.16	0.725056	-3.24	2.41	3.17	0.056921	-1.11	11.18
CD247	mRNA	1.06	0.820901	-2.09	2.36	-1.48	0.483498	-6.22	2.83
CD27	mRNA	-1.11	0.717338	-2.19	1.79	-1.1	0.754679	-2.28	1.89
CD274	mRNA	1.9	0.07151	-1.09	3.92	1.88	0.05851	-1.05	3.71
CD276	mRNA	1.02	0.869147	-1.38	1.44	1.1	0.571467	-1.35	1.62
CD28	mRNA	-1.63	0.324397	-5.21	1.96	1.02	0.95644	-2.55	2.66
CD33	mRNA	-1.02	0.886228	-1.59	1.51	1.11	0.690395	-1.97	2.45
CD34	mRNA	-1.05	0.935929	-6.88	6.22	1.74	0.40103	-3.75	11.37
CD36	mRNA	-1.26	0.052744	-1.59	1.01	-1.34	0.411482	-3.52	1.97
CD37	mRNA	-1.13	0.763882	-3.76	2.95	-1.29	0.543822	-4.35	2.62
CD38	mRNA	-1.06	0.921446	-5.18	4.6	1.7	0.43202	-2.91	8.38
CD3D	mRNA	-1.76	0.088205	-3.62	1.16	-1.73	0.166341	-4.84	1.61
CD3E	mRNA	-1.24	0.699114	-4.83	3.14	1.79	0.271799	-1.92	6.12
CD3EAP	mRNA	-1.36	0.188826	-2.52	1.36	-1.04	0.867865	-2.06	1.9
CD3G	mRNA	-1.06	0.922478	-6.85	6.06	2.32	0.017307	1.2	4.5
CD4	mRNA	-1.36	0.491362	-3.98	2.15	1.12	0.715721	-1.95	2.43
CD40	mRNA	-1.61	0.240048	-4.23	1.63	-1.02	0.917015	-1.58	1.52
CD40LG	mRNA	1.01	0.974544	-2.43	2.48	1.25	0.611113	-2.3	3.58
CD44	mRNA	1.12	0.079201	-1.02	1.28	1.14	0.119909	-1.05	1.37
CD46	mRNA	-1.12	0.389861	-1.55	1.23	-1.05	0.727053	-1.49	1.35
CD47	mRNA	-1.25	0.157559	-1.78	1.14	-1.23	0.141763	-1.69	1.12
CD48	mRNA	1.16	0.759782	-2.93	3.97	2.2	0.127743	-1.43	6.88
CD5	mRNA	-2.15	0.053973	-4.86	1.05	1.04	0.911695	-2.36	2.55
CD53	mRNA	1.31	0.486134	-2.02	3.44	1.53	0.112245	-1.17	2.73
CD55	mRNA	-1.16	0.253661	-1.63	1.22	-1.36	0.186235	-2.44	1.32
CD58	mRNA	-1.14	0.610068	-2.17	1.68	1.07	0.695841	-1.44	1.66
CD59	mRNA	-1.06	0.742057	-1.64	1.46	-1.02	0.908265	-1.58	1.52
CD6	mRNA	-1.63	0.193958	-4.18	1.58	1.06	0.875897	-2.95	3.34
CD63	mRNA	1.01	0.948137	-1.46	1.49	1.07	0.694421	-1.42	1.62
CD68	mRNA	-1.18	0.399161	-1.9	1.36	-1.26	0.167175	-1.83	1.15
CD7	mRNA	1.56	0.277996	-1.75	4.24	1.59	0.386002	-2.25	5.69
CD70	mRNA	-1.26	0.334725	-2.26	1.43	1.12	0.756766	-2.17	2.71
CD74	mRNA	1.18	0.473937	-1.63	2.27	1.35	0.235521	-1.46	2.65
CD79A	mRNA	1.06	0.729852	-1.4	1.57	-1.03	0.786653	-1.41	1.32
CD79B	mRNA	-1.22	0.518102	-2.74	1.83	1.23	0.607333	-2.26	3.4
CD80	mRNA	-1.51	0.321321	-3.99	1.76	-1.35	0.471918	-3.67	2.02
CD81	mRNA	-1.08	0.642837	-1.59	1.37	-1.02	0.900416	-1.63	1.55
CD83	mRNA	1.44	0.315368	-1.71	3.55	1.3	0.329556	-1.45	2.45
CD84	mRNA	2.43	0.03181	1.07	5.49	1.62	0.306638	-1.86	4.92
CD86	mRNA	-1.17	0.379259	-1.77	1.3	1.45	0.253606	-1.5	3.14
CD8A	mRNA	-1.34	0.410309	-3.34	1.85	-1.37	0.546456	-4.84	2.58
CD8B	mRNA	1.05	0.874401	-2	2.19	1.19	0.623011	-2.02	2.88
CD9	mRNA	1.21	0.305199	-1.29	1.9	1.28	0.170927	-1.17	1.93
CD96	mRNA	-1.19	0.619405	-3	2.11	1.5	0.119249	-1.18	2.67
CD97	mRNA	1.13	0.434006	-1.31	1.66	1.09	0.554374	-1.34	1.6
CD99	mRNA	-1.19	0.289827	-1.74	1.23	-1.07	0.725622	-1.7	1.49
CDH1	mRNA	-1.04	0.887456	-2.09	1.93	-1.3	0.45972	-3.04	1.8
CDH5	mRNA	-1.06	0.658917	-1.49	1.32	-1.05	0.730864	-1.45	1.32
CDK1	mRNA	-1.61	0.166829	-3.48	1.34	-2.01	0.016766	-3.42	-1.19
CDKN1A	mRNA	-1.23	0.064356	-1.55	1.03	-1.13	0.341992	-1.52	1.19
CEACAM1	mRNA	-1.5	0.395316	-4.98	2.21	-1.49	0.536988	-9.73	4.37
CEACAM6	mRNA	1.27	0.559245	-2.24	3.6	-1.39	0.576216	-5.75	2.98
CEACAM8	mRNA	1.09	0.775018	-2.07	2.48	-1.3	0.544319	-4.57	2.7
CEBPB	mRNA	1.05	0.585539	-1.21	1.35	1.06	0.598167	-1.22	1.37
CFB	mRNA	-1.13	0.594735	-1.94	1.53	-1.21	0.725748	-6.04	4.12
CFD	mRNA	1.08	0.751842	-1.73	2.03	-1.15	0.687555	-2.92	2.2
CFI	mRNA	-1.53	0.436927	-5.6	2.4	1.28	0.618708	-2.85	4.67
CFP	mRNA	-1.42	0.26062	-3.26	1.61	1.21	0.561318	-2.13	3.12
CHIT1	mRNA	1.07	0.886276	-3.51	3.99	1.67	0.305054	-2.05	5.7
CHUK	mRNA	-1.12	0.338419	-1.49	1.18	-1.01	0.951504	-1.53	1.5
CKLF	mRNA	-1.12	0.407849	-1.54	1.23	1.01	0.959366	-1.56	1.59
CLEC4A	mRNA	-1.01	0.957444	-1.66	1.63	-1.01	0.97293	-2.94	2.86
CLEC4C	mRNA	1.86	0.118417	-1.29	4.45	1.79	0.21078	-1.62	5.21
CLEC5A	mRNA	-1.76	0.391056	-8.41	2.72	-1.38	0.568095	-5.93	3.12
CLEC6A	mRNA	-1.14	0.847084	-6.01	4.63	1.33	0.578601	-2.61	4.6
CLEC7A	mRNA	-1.11	0.744908	-2.5	2.02	-1.52	0.455852	-6.36	2.75
CLU	mRNA	-1.99	0.036709	-3.99	1.01	1.23	0.526438	-2.09	3.17
CMA1	mRNA	1.08	0.871904	-3.17	3.72	1.66	0.288763	-1.84	5.06
CMKLR1	mRNA	1.65	0.275016	-1.74	4.72	1.3	0.506846	-2.37	4
CNOT10	mRNA	-1.13	0.476283	-1.68	1.33	-1.22	0.323294	-1.96	1.31
CNOT4	mRNA	-1.06	0.560524	-1.43	1.27	1.06	0.667723	-1.31	1.48
COG7	mRNA	-1.13	0.46759	-1.67	1.32	-1.02	0.934537	-1.7	1.64
COL3A1	mRNA	1.3	0.102481	-1.09	1.86	1.38	0.101082	-1.11	2.1
COLEC12	mRNA	-1.31	0.236665	-2.23	1.3	-1.13	0.598489	-1.99	1.56
CR1	mRNA	-1.6	0.214214	-3.85	1.5	1.11	0.751191	-2.02	2.49
CR2	mRNA	1.06	0.738941	-1.47	1.67	1.34	0.122405	-1.13	2.04
CREB1	mRNA	-1.07	0.743503	-1.71	1.51	1.03	0.849533	-1.36	1.44
CREB5	mRNA	1.05	0.819211	-1.69	1.84	1.1	0.644538	-1.58	1.93
CREBBP	mRNA	-1.05	0.787553	-1.78	1.6	-1.22	0.627538	-3.99	2.69
CRP	mRNA	-1.69	0.113178	-3.46	1.21	1.58	0.105231	-1.17	2.92
CSF1	mRNA	-1.39	0.057632	-1.99	1.03	-1.23	0.176492	-1.74	1.15
CSF1R	mRNA	-1.05	0.922863	-5.15	4.64	1.44	0.526194	-3.65	7.54
CSF2	mRNA	3.17	0.238887	-3.05	30.75	2.34	0.451574	-6.38	34.96
CSF2RB	mRNA	1.05	0.712065	-1.36	1.51	1.49	0.096929	-1.12	2.5
CSF3	mRNA	-1.16	0.692924	-3.48	2.59	-1.04	0.943472	-4.36	4.07
CSF3R	mRNA	1.14	0.598603	-1.6	2.07	-1.62	0.217424	-4.18	1.59
CT45A1	mRNA	-1.35	0.404363	-3.7	2.04	1.73	0.051617	-1.01	3
CTAG1B	mRNA	-1.46	0.048471	-2.16	1.01	1.61	0.404678	-3.04	7.86
CTAGE1	mRNA	-1.47	0.508128	-7.75	3.59	-1.57	0.40028	-7.04	2.87
CTCFL	mRNA	-1.04	0.947591	-4.97	4.57	1.35	0.597443	-2.95	5.38
CTLA4	mRNA	1.23	0.568497	-2.11	3.22	-1.15	0.719191	-3.08	2.35
CTSG	mRNA	1.44	0.591233	-3.62	7.49	1.81	0.466122	-3.89	12.74
CTSH	mRNA	1.05	0.864924	-1.96	2.16	1.28	0.377517	-1.57	2.58
CTSL	mRNA	-1.14	0.219665	-1.49	1.15	-1.09	0.479876	-1.46	1.23
CTSS	mRNA	1.15	0.315142	-1.21	1.6	1.24	0.157079	-1.13	1.74
CTSW	mRNA	1.06	0.922768	-3.77	4.21	1.06	0.914602	-3.32	3.71
CX3CL1	mRNA	1.12	0.180177	-1.09	1.36	-1.08	0.601977	-1.59	1.36
CX3CR1	mRNA	-1.27	0.231362	-2.04	1.27	1.36	0.21499	-1.3	2.39
CXCL1	mRNA	2.07	0.172482	-1.59	6.86	1.78	0.436606	-3.61	11.43
CXCL10	mRNA	1.38	0.261826	-1.41	2.7	1.17	0.799077	-5.49	7.58
CXCL11	mRNA	-1.25	0.759707	-7.53	4.81	1.06	0.921504	-4.34	4.91
CXCL12	mRNA	-1.85	0.031437	-3.18	-1.07	-1.86	0.153148	-5.11	1.48
CXCL13	mRNA	-1.33	0.52067	-4.07	2.32	-1.08	0.840922	-3.09	2.63
CXCL14	mRNA	-1.54	0.344045	-4.54	1.91	1.05	0.911477	-3.1	3.45
CXCL16	mRNA	-1.01	0.981328	-3	2.94	1.19	0.59254	-1.82	2.56
CXCL2	mRNA	1.84	0.403896	-3.08	10.46	1.17	0.860718	-8.87	12.12
CXCL3	mRNA	2.03	0.196304	-1.84	7.55	1.68	0.396222	-2.76	7.78
CXCL5	mRNA	1.74	0.347582	-2.29	6.9	1.08	0.925269	-8.12	9.5
CXCL6	mRNA	1.27	0.612492	-2.48	3.99	1.52	0.289536	-1.66	3.84
CXCL9	mRNA	-1.1	0.758182	-2.56	2.1	2.35	0.006395	1.37	4.01
CXCR1	mRNA	1.17	0.630077	-2.18	2.99	1.51	0.225777	-1.57	3.56
CXCR2	mRNA	-1.44	0.445106	-4.93	2.36	-1.12	0.838878	-4.2	3.38
CXCR3	mRNA	-1.36	0.37064	-3.52	1.9	1.02	0.96006	-2.79	2.91
CXCR4	mRNA	1.23	0.468657	-1.7	2.58	1.14	0.755906	-2.47	3.21
CXCR5	mRNA	-1.33	0.469388	-4.16	2.34	1.03	0.94301	-2.78	2.93
CXCR6	mRNA	-1.05	0.903888	-2.72	2.48	1.55	0.166514	-1.3	3.14
CYBB	mRNA	2.08	0.095517	-1.25	5.41	2.1	0.062269	-1.07	4.71
CYFIP2	mRNA	-1.1	0.52941	-1.67	1.39	-1.02	0.901031	-1.64	1.58
CYLD	mRNA	-1.14	0.230121	-1.49	1.15	1.01	0.927234	-1.45	1.49
DDX43	mRNA	-2.06	0.073482	-4.96	1.17	-1.2	0.605859	-2.98	2.07
DDX50	mRNA	-1.05	0.822406	-1.76	1.6	-1.02	0.904558	-1.67	1.59
DDX58	mRNA	1.09	0.588292	-1.33	1.57	1.23	0.210723	-1.18	1.78
DEFB1	mRNA	1.34	0.136547	-1.21	2.16	1.36	0.412882	-2.09	3.89
DHX16	mRNA	-1.13	0.553038	-1.9	1.47	-1.22	0.473935	-2.36	1.59
DMBT1	mRNA	-1.27	0.675615	-5.22	3.21	1.41	0.525786	-2.85	5.69
DNAJC14	mRNA	1.06	0.645415	-1.29	1.46	1.01	0.950643	-1.63	1.67
DOCK9	mRNA	1.19	0.152232	-1.1	1.54	1.13	0.500171	-1.4	1.77
DPP4	mRNA	-1.14	0.463235	-1.78	1.37	-1.04	0.802325	-1.69	1.56
DUSP4	mRNA	-1.34	0.58264	-4.83	2.7	-1.09	0.858889	-3.67	3.11
DUSP6	mRNA	1.01	0.902777	-1.32	1.36	1.03	0.719564	-1.18	1.25
EBI3	mRNA	-1.16	0.594434	-2.61	1.94	1	0.992349	-3.99	4.03
ECSIT	mRNA	-1.01	0.956781	-1.57	1.55	1.08	0.256152	-1.08	1.25
EDC3	mRNA	-1.17	0.258219	-1.59	1.17	-1.15	0.47872	-1.94	1.46
EGR1	mRNA	-1.54	0.050771	-2.43	1.02	-1.46	0.044372	-2.1	-1.01
EGR2	mRNA	1.24	0.327485	-1.35	2.07	1.28	0.369711	-1.5	2.46
EIF2B4	mRNA	-1.2	0.25842	-1.75	1.21	-1.12	0.45511	-1.61	1.28
ELANE	mRNA	1.19	0.696159	-2.43	3.42	1.01	0.985572	-3.4	3.46
ELK1	mRNA	1.04	0.874028	-1.71	1.84	1.2	0.488764	-1.59	2.3
ENG	mRNA	-1.21	0.123493	-1.6	1.09	-1.13	0.366496	-1.54	1.21
ENTPD1	mRNA	-1.38	0.593517	-6.53	3.43	-1.04	0.938374	-3.1	2.9
EOMES	mRNA	1.97	0.150941	-1.44	5.58	4.02	0.006678	1.66	9.71
EP300	mRNA	-1.17	0.255171	-1.61	1.18	-1.05	0.759041	-1.54	1.4
EPCAM	mRNA	1.14	0.803021	-4.28	5.58	2.54	0.140366	-1.62	10.49
ERCC3	mRNA	-1.04	0.741996	-1.55	1.42	1.08	0.432248	-1.16	1.34
ETS1	mRNA	1.23	0.096087	-1.06	1.61	1.29	0.042322	-1	1.68
EWSR1	mRNA	-1.01	0.951786	-1.44	1.41	1.04	0.775593	-1.37	1.48
F12	mRNA	-1.31	0.338254	-2.56	1.49	-1.06	0.858681	-2.29	2.05
F13A1	mRNA	1.2	0.753805	-3.4	4.89	1.04	0.941084	-3.34	3.6
F2RL1	mRNA	-1.31	0.376038	-2.77	1.63	-1.24	0.50174	-2.64	1.73
FADD	mRNA	-1.74	0.007643	-2.44	-1.24	-1.48	0.1673	-3.05	1.39
FAS	mRNA	1.07	0.67572	-1.48	1.68	-1.2	0.256962	-1.87	1.29
FCER1A	mRNA	-1.21	0.690562	-3.9	2.66	1.27	0.533157	-2	3.23
FCER1G	mRNA	1.09	0.653839	-1.48	1.76	-1.11	0.640058	-1.98	1.61
FCER2	mRNA	-2.03	0.10383	-5.25	1.27	-1.02	0.963048	-3.01	2.89
FCF1	mRNA	-1.17	0.069814	-1.41	1.03	-1.17	0.261412	-1.64	1.2
FCGR1A	mRNA	1.43	0.45163	-2.33	4.75	1.79	0.23861	-1.85	5.95
FCGR2A	mRNA	-1.24	0.581625	-3.21	2.08	-1.12	0.789687	-3.13	2.5
FCGR2B	mRNA	1.48	0.352393	-1.84	4.05	-1.05	0.902336	-2.68	2.44
FCGR3A	mRNA	-1.28	0.675576	-5.5	3.34	1.25	0.731649	-3.89	6.05
FEZ1	mRNA	-1.61	0.018447	-2.3	-1.12	-1.38	0.083699	-2.01	1.06
FLT3	mRNA	-1.32	0.179285	-2.1	1.21	1.27	0.270629	-1.31	2.11
FLT3LG	mRNA	-1.37	0.085805	-1.99	1.07	-1.15	0.674059	-2.74	2.07
FN1	mRNA	1.06	0.794125	-1.67	1.89	1.2	0.46781	-1.52	2.19
FOS	mRNA	-1.26	0.112513	-1.73	1.09	-1.39	0.057337	-1.95	1.02
FOXJ1	mRNA	-1.04	0.893196	-2.16	1.99	1.32	0.441985	-1.81	3.17
FOXP3	mRNA	1.19	0.461513	-1.48	2.1	1.74	0.297394	-2.49	7.57
FPR2	mRNA	1.65	0.071545	-1.09	2.97	1.87	0.019245	1.15	3.05
FUT5	mRNA	1.15	0.411118	-1.41	1.85	1.07	0.785432	-1.66	1.88
FUT7	mRNA	-1.38	0.55788	-5.71	3	1.31	0.491425	-1.98	3.4
FYN	mRNA	-1.13	0.227781	-1.47	1.16	-1.11	0.507962	-1.67	1.36
G6PD	mRNA	-1.16	0.453859	-1.84	1.38	-1.04	0.848848	-1.64	1.53
GAGE1	mRNA	-1.66	0.206203	-4.15	1.51	-1.11	0.796388	-3.09	2.49
GATA3	mRNA	-2.31	0.197366	-10.85	2.03	-1.46	0.260515	-3.64	1.71
GNLY	mRNA	1.24	0.571851	-2.17	3.34	2.89	0.030881	1.09	7.69
GPATCH3	mRNA	1.05	0.746213	-1.38	1.53	1.04	0.847838	-1.66	1.8
GPI	mRNA	1.05	0.817117	-1.53	1.67	1.06	0.747691	-1.47	1.65
GTF3C1	mRNA	-1.1	0.613262	-1.82	1.5	-1.02	0.917916	-1.77	1.69
GUSB	mRNA	1	0.977303	-1.61	1.63	1.06	0.767137	-1.49	1.66
GZMA	mRNA	-1.25	0.638208	-3.88	2.5	1.13	0.705433	-1.92	2.43
GZMB	mRNA	1.43	0.442769	-2.15	4.41	1.36	0.615526	-3.66	6.82
GZMH	mRNA	-1.88	0.239087	-7.92	2.25	1.13	0.514373	-1.51	1.92
GZMK	mRNA	2.28	0.07398	-1.17	6.05	1.48	0.448467	-2.31	5.08
GZMM	mRNA	-2.6	0.09127	-8.68	1.29	-1.2	0.642646	-3.11	2.16
HAMP	mRNA	-1.01	0.98386	-2.79	2.75	-1.65	0.290314	-4.99	1.84
HAVCR2	mRNA	-1.29	0.626037	-4.52	2.73	1.06	0.872195	-2.31	2.58
HCK	mRNA	1.55	0.479072	-3.17	7.64	1.71	0.173247	-1.46	4.25
HDAC3	mRNA	-1.14	0.384977	-1.62	1.25	-1.03	0.869627	-1.57	1.48
HLA-A	mRNA	-1.11	0.27086	-1.38	1.12	-1.05	0.632757	-1.38	1.24
HLA-B	mRNA	-1.14	0.181448	-1.43	1.1	-1.07	0.538369	-1.38	1.21
HLA-C	mRNA	-1.08	0.328388	-1.31	1.12	-1.01	0.927971	-1.34	1.32
HLA-DMA	mRNA	-1.12	0.710306	-2.34	1.87	-1.59	0.468058	-7.97	3.15
HLA-DMB	mRNA	-1.09	0.772293	-2.54	2.15	-1.2	0.43324	-2.3	1.61
HLA-DOB	mRNA	-1.09	0.824851	-2.94	2.46	1.31	0.40047	-1.86	3.2
HLA-DPA1	mRNA	-1.06	0.830707	-2.14	1.9	-1.22	0.470075	-2.33	1.58
HLA-DPB1	mRNA	-1.32	0.127122	-2.01	1.15	-1.28	0.314484	-2.3	1.39
HLA-DQA1	mRNA	1.07	0.898152	-4.13	4.69	1.13	0.849481	-4.45	5.71
HLA-DQB1	mRNA	-1.14	0.624521	-2.3	1.76	1.52	0.340307	-1.84	4.27
HLA-DRA	mRNA	-1.36	0.291252	-2.7	1.45	1.55	0.278545	-1.73	4.18
HLA-DRB3	mRNA	-1.15	0.673459	-2.63	1.98	1.47	0.46727	-2.39	5.15
HLA-DRB4	mRNA	-1.24	0.422667	-2.33	1.52	1.35	0.224679	-1.3	2.36
HLA-E	mRNA	-1.13	0.164731	-1.39	1.08	-1.09	0.399133	-1.41	1.18
HLA-G	mRNA	-1.11	0.366851	-1.5	1.21	-1	0.971777	-1.34	1.33
HMGB1	mRNA	-1.05	0.767739	-1.52	1.39	-1.01	0.955278	-1.52	1.49
HPRT1	mRNA	-1.08	0.661566	-1.66	1.42	-1.08	0.668639	-1.71	1.46
HRAS	mRNA	-1.23	0.170023	-1.74	1.14	-1.01	0.942004	-1.63	1.58
HSD11B1	mRNA	-1.03	0.940736	-2.86	2.69	-1.05	0.893234	-2.72	2.46
ICAM1	mRNA	1.37	0.351761	-1.89	3.56	1.18	0.62698	-2.32	3.25
ICAM2	mRNA	-1.28	0.494968	-3.23	1.97	1.01	0.979997	-2.39	2.44
ICAM3	mRNA	-1.11	0.648236	-1.96	1.59	1.03	0.898931	-1.73	1.83
ICAM4	mRNA	1.09	0.735938	-1.78	2.11	1.09	0.700842	-1.57	1.86
ICOS	mRNA	1.42	0.324633	-1.62	3.26	1.66	0.128531	-1.26	3.47
ICOSLG	mRNA	1.41	0.329165	-1.62	3.24	-1.02	0.967014	-3.06	2.96
IDO1	mRNA	1.21	0.653466	-2.46	3.58	1.09	0.693776	-1.53	1.8
IFI16	mRNA	-1.36	0.124538	-2.12	1.14	-1.15	0.569511	-2.11	1.59
IFI27	mRNA	2.19	0.156565	-1.57	7.53	-1.25	0.699951	-5.29	3.36
IFI35	mRNA	-1.76	0.005164	-2.34	-1.33	-1.55	0.095511	-2.8	1.16
IFIH1	mRNA	1.09	0.774635	-2.04	2.43	1.53	0.275205	-1.68	3.91
IFIT1	mRNA	-2.72	0.027867	-6.37	-1.16	-2.42	0.040756	-5.79	-1.01
IFIT2	mRNA	-1.06	0.778455	-1.77	1.58	-1.05	0.918996	-3.27	2.99
IFITM1	mRNA	-1.23	0.041787	-1.51	-1	-1.2	0.132632	-1.58	1.09
IFITM2	mRNA	-1.25	0.167596	-1.81	1.15	-1.27	0.2058	-1.93	1.2
IFNA1	mRNA	-2	0.185495	-6.91	1.73	-1.04	0.938012	-3.89	3.63
IFNA17	mRNA	-1.12	0.824631	-4.06	3.22	1.03	0.964443	-4.44	4.68
IFNA2	mRNA	1.25	0.528169	-1.88	2.94	1.58	0.220435	-1.47	3.69
IFNA7	mRNA	-1.01	0.983017	-4.17	4.08	2.33	0.187568	-1.79	9.77
IFNA8	mRNA	1.13	0.780099	-2.81	3.59	-1.12	0.664995	-2.07	1.66
IFNAR1	mRNA	-1.17	0.29117	-1.73	1.27	-1.01	0.935775	-1.49	1.45
IFNAR2	mRNA	1.01	0.950363	-1.43	1.46	-1.01	0.961462	-1.31	1.3
IFNB1	mRNA	1.1	0.729662	-1.75	2.1	1	0.985146	-1.72	1.74
IFNG	mRNA	-1.02	0.97266	-4.05	3.92	1.55	0.086119	-1.12	2.7
IFNGR1	mRNA	1.06	0.708119	-1.4	1.58	1.04	0.777059	-1.32	1.43
IFNL1	mRNA	1.01	0.982719	-2.62	2.67	1.45	0.370815	-1.85	3.91
IFNL2	mRNA	-1.75	0.102124	-3.7	1.21	-1.38	0.619604	-8.99	4.72
IGF1R	mRNA	-1.12	0.357756	-1.51	1.21	-1.04	0.816204	-1.55	1.44
IGF2R	mRNA	1.12	0.273867	-1.13	1.4	1.08	0.369107	-1.17	1.37
IGLL1	mRNA	-2.14	0.038199	-4.46	-1.03	1.02	0.962555	-3.2	3.34
IKBKB	mRNA	1.16	0.357845	-1.29	1.72	1.18	0.406517	-1.37	1.9
IKBKE	mRNA	1.02	0.955916	-2.16	2.23	1.23	0.39152	-1.45	2.2
IKBKG	mRNA	-1.3	0.151431	-1.95	1.16	-1.48	0.063812	-2.29	1.05
IL10	mRNA	-1.05	0.904821	-3.09	2.78	1.57	0.136927	-1.28	3.17
IL10RA	mRNA	-1.38	0.237551	-2.57	1.35	-1.34	0.543109	-5.41	3.01
IL11	mRNA	1.35	0.067028	-1.07	1.96	1.22	0.171825	-1.15	1.72
IL11RA	mRNA	-1.67	0.001141	-2.05	-1.36	-1.04	0.838379	-1.8	1.67
IL12A	mRNA	-1.03	0.755018	-1.3	1.22	-1.2	0.215989	-1.7	1.17
IL12B	mRNA	1.03	0.928014	-2.22	2.36	1.31	0.499928	-1.99	3.39
IL12RB1	mRNA	-1.18	0.716001	-3.86	2.77	1.33	0.695771	-6.49	11.53
IL12RB2	mRNA	1.57	0.022387	1.06	2.32	1.21	0.656834	-2.8	4.08
IL13	mRNA	1.08	0.90876	-4.45	5.15	1.45	0.533022	-3.2	6.76
IL13RA1	mRNA	-1.18	0.340988	-1.83	1.31	-1.07	0.714918	-1.71	1.49
IL13RA2	mRNA	2.88	0.030728	1.17	7.1	2.89	0.016211	1.33	6.29
IL15	mRNA	1.07	0.731381	-1.56	1.79	-1.2	0.393774	-2.08	1.44
IL15RA	mRNA	1.35	0.002702	1.18	1.54	1.23	0.097778	-1.08	1.62
IL16	mRNA	1.6	0.239042	-1.57	4	1.33	0.346334	-1.58	2.78
IL17A	mRNA	2.09	0.149965	-1.57	6.84	2.29	0.11691	-1.47	7.73
IL17B	mRNA	1.28	0.558878	-2.14	3.49	-1.73	0.335496	-6.64	2.21
IL17F	mRNA	1.4	0.341773	-1.66	3.26	1.68	0.279296	-1.8	5.08
IL17RA	mRNA	-1.07	0.477019	-1.34	1.17	1.01	0.957249	-1.33	1.34
IL17RB	mRNA	-1.17	0.603423	-2.44	1.78	1.02	0.917231	-1.8	1.87
IL18	mRNA	-1.1	0.758965	-2.32	1.92	-1.27	0.501769	-2.96	1.84
IL18R1	mRNA	-1	0.989867	-2.02	2	-1.07	0.867217	-3.12	2.72
IL18RAP	mRNA	1.7	0.308856	-2.09	6.02	1.55	0.376691	-2.58	6.21
IL19	mRNA	-1.16	0.466532	-1.87	1.4	-1.08	0.701248	-1.77	1.52
IL1A	mRNA	1.52	0.321603	-1.78	4.13	1.53	0.446276	-2.49	5.87
IL1B	mRNA	2.88	0.043688	1.02	8.1	2.49	0.221658	-2.96	18.32
IL1R1	mRNA	-1.23	0.315088	-2.16	1.43	-1.19	0.472182	-2.15	1.51
IL1R2	mRNA	-2.7	0.132748	-11.68	1.6	-1.32	0.52302	-4.55	2.62
IL1RAP	mRNA	-1.33	0.07364	-1.89	1.06	-1.28	0.050003	-1.64	1.01
IL1RAPL2	mRNA	1.85	0.274361	-2.14	7.3	2.73	0.099985	-1.51	11.27
IL1RL1	mRNA	1.06	0.909368	-3.82	4.31	1.68	0.346001	-2.77	7.84
IL1RL2	mRNA	-1.46	0.514369	-5.87	2.76	-1.27	0.626068	-5.13	3.19
IL1RN	mRNA	1.06	0.911481	-3.16	3.52	1.79	0.306566	-2.1	6.69
IL2	mRNA	1.38	0.495166	-2.25	4.29	2.04	0.192385	-1.67	6.98
IL21	mRNA	1.29	0.423094	-1.75	2.94	1.13	0.654301	-1.7	2.17
IL21R	mRNA	1.07	0.871435	-3	3.41	1.21	0.310289	-1.28	1.87
IL22	mRNA	-1.85	0.044513	-3.51	1.02	-1.21	0.331483	-2.08	1.42
IL22RA1	mRNA	-1.08	0.851112	-3.08	2.65	1.33	0.592564	-2.74	4.83
IL22RA2	mRNA	-1.61	0.438403	-7.6	2.95	-1.32	0.555157	-4.09	2.35
IL23A	mRNA	-1.64	0.381393	-6.82	2.54	1.21	0.690953	-2.7	3.99
IL23R	mRNA	-1.24	0.616941	-3.55	2.3	1.01	0.986185	-4.24	4.32
IL24	mRNA	-1.15	0.1159	-1.4	1.06	-1.11	0.341982	-1.51	1.22
IL25	mRNA	-1.34	0.430772	-3.26	1.81	1.18	0.707837	-2.49	3.47
IL26	mRNA	-1.68	0.220755	-4.43	1.58	-1.32	0.513749	-3.65	2.1
IL27	mRNA	1.7	0.340616	-2.35	6.76	1.82	0.250536	-1.97	6.56
IL2RA	mRNA	1.23	0.423451	-1.52	2.31	-1.02	0.969237	-3.56	3.43
IL2RB	mRNA	-1.16	0.449465	-2.04	1.51	1.27	0.107743	-1.09	1.75
IL2RG	mRNA	1.1	0.315136	-1.16	1.41	1.09	0.553831	-1.31	1.57
IL3	mRNA	-1.44	0.339028	-3.69	1.79	1.47	0.150522	-1.24	2.67
IL32	mRNA	-1.15	0.738427	-3.24	2.45	1.47	0.405126	-2.06	4.49
IL34	mRNA	1.11	0.718045	-2.17	2.69	1.21	0.587294	-1.92	2.8
IL3RA	mRNA	1.57	0.050082	-1.02	2.54	1.17	0.64204	-2.04	2.78
IL4	mRNA	-1.2	0.720937	-4.16	2.89	-1.06	0.897575	-3.54	3.13
IL4R	mRNA	-1.18	0.228095	-1.62	1.16	-1.14	0.407235	-1.67	1.28
IL5	mRNA	-1.53	0.317722	-4.14	1.77	1.05	0.887426	-2.29	2.52
IL5RA	mRNA	1.33	0.270194	-1.38	2.45	1.65	0.062965	-1.04	2.82
IL6	mRNA	1.23	0.662945	-2.86	4.36	-1.15	0.838352	-8.38	6.38
IL6R	mRNA	-1.17	0.311207	-1.8	1.31	1.03	0.849979	-1.45	1.55
IL6ST	mRNA	1.17	0.439814	-1.39	1.9	1.15	0.449677	-1.39	1.84
IL7	mRNA	1.71	0.145733	-1.38	4.01	2.37	0.085268	-1.23	6.94
IL7R	mRNA	1.33	0.135465	-1.14	2.01	1.03	0.865571	-1.4	1.47
IL8	mRNA	2.4	0.098471	-1.31	7.59	1.8	0.389476	-3.1	10.06
IL9	mRNA	-1.21	0.695994	-4.93	3.4	1.38	0.451413	-2.12	4.04
ILF3	mRNA	1.03	0.841675	-1.52	1.62	1.13	0.540522	-1.43	1.83
INPP5D	mRNA	1.29	0.255129	-1.33	2.2	1.31	0.152775	-1.19	2.02
IRAK1	mRNA	1.04	0.803398	-1.42	1.54	1.09	0.592344	-1.36	1.62
IRAK2	mRNA	1.11	0.366851	-1.21	1.5	1	0.971777	-1.33	1.34
IRAK4	mRNA	-1.13	0.444456	-1.65	1.29	-1.2	0.311916	-1.88	1.31
IRF1	mRNA	-1.16	0.293932	-1.65	1.22	-1.38	0.063851	-1.96	1.03
IRF2	mRNA	-1.06	0.506552	-1.32	1.17	1.12	0.177809	-1.08	1.36
IRF3	mRNA	-1.25	0.121385	-1.71	1.1	-1.64	0.158203	-3.98	1.47
IRF4	mRNA	-1.38	0.431989	-3.66	1.92	-1.07	0.902319	-4.33	3.77
IRF5	mRNA	-1.25	0.631766	-4.67	3.01	1.3	0.594815	-3.16	5.34
IRF7	mRNA	-1.59	0.260604	-4.8	1.9	1.04	0.80996	-1.46	1.59
IRF8	mRNA	-1.06	0.823063	-2.05	1.83	1.17	0.288539	-1.21	1.65
IRGM	mRNA	-1.05	0.869162	-2.42	2.2	-1.16	0.724129	-3.34	2.47
ISG15	mRNA	-1.22	0.339078	-2.02	1.35	-1.12	0.545571	-1.8	1.42
ISG20	mRNA	1.21	0.131219	-1.13	1.66	-1.05	0.761555	-1.52	1.39
ITCH	mRNA	-1.03	0.794685	-1.42	1.33	-1.01	0.954989	-1.48	1.46
ITGA1	mRNA	-1.08	0.779743	-2.03	1.76	1.12	0.662409	-1.69	2.13
ITGA2	mRNA	1.37	0.148922	-1.18	2.21	1.38	0.130259	-1.17	2.21
ITGA2B	mRNA	1.44	0.086582	-1.12	2.31	1.11	0.338712	-1.22	1.51
ITGA4	mRNA	1.18	0.450302	-1.44	2.03	-1.09	0.790035	-2.62	2.2
ITGA5	mRNA	-1.12	0.271948	-1.41	1.13	-1.01	0.915556	-1.36	1.32
ITGA6	mRNA	1.5	0.085273	-1.1	2.48	1.35	0.152908	-1.19	2.16
ITGAE	mRNA	-1.53	0.018975	-2.16	-1.09	-1.28	0.060234	-1.69	1.02
ITGAL	mRNA	1.31	0.576978	-3.11	5.34	1.63	0.346767	-2.19	5.8
ITGAM	mRNA	-1.13	0.759137	-3	2.35	-1.01	0.982503	-2.53	2.49
ITGAX	mRNA	1.12	0.55887	-1.41	1.76	1.42	0.070071	-1.05	2.11
ITGB1	mRNA	-1.06	0.755671	-1.65	1.47	-1.02	0.88736	-1.6	1.52
ITGB2	mRNA	1.27	0.444211	-1.66	2.7	1.25	0.472809	-1.76	2.74
ITGB3	mRNA	1.02	0.931729	-1.54	1.59	1.18	0.281466	-1.22	1.7
ITGB4	mRNA	2.25	0.26821	-3.11	15.8	1.97	0.358151	-3.18	12.38
ITK	mRNA	-1.23	0.718323	-4.9	3.26	1.15	0.769075	-2.97	3.92
JAK1	mRNA	1.07	0.445277	-1.16	1.34	1.05	0.658222	-1.26	1.39
JAK2	mRNA	-1.03	0.837288	-1.57	1.47	1.06	0.821154	-1.7	1.89
JAK3	mRNA	-1.44	0.204664	-2.75	1.34	1.04	0.903117	-1.95	2.09
JAM3	mRNA	-1.14	0.206473	-1.48	1.14	-1	0.987693	-1.37	1.36
KIR_Activating_Subgroup_1	mRNA	-1.48	0.203678	-2.96	1.35	1.44	0.093971	-1.11	2.32
KIR_Activating_Subgroup_2	mRNA	1	0.996354	-2.67	2.68	1.01	0.991517	-3.23	3.26
KIR_Inhibiting_Subgroup_1	mRNA	1.41	0.003031	1.21	1.64	1.63	0.102271	-1.23	3.29
KIR_Inhibiting_Subgroup_2	mRNA	-1	0.995764	-1.86	1.86	-1.25	0.702348	-7	4.47
KIR3DL1	mRNA	-1.33	0.293513	-2.57	1.46	-1.01	0.95934	-1.53	1.5
KIR3DL2	mRNA	1.34	0.537051	-2.34	4.2	1.53	0.38631	-2.09	4.87
KIR3DL3	mRNA	-1.36	0.387461	-3.11	1.69	-1.2	0.611122	-2.85	1.98
KIT	mRNA	1.48	0.218622	-1.39	3.06	1.51	0.16384	-1.28	2.92
KLRB1	mRNA	1.46	0.356255	-1.92	4.11	2.2	0.1039	-1.28	6.17
KLRC1	mRNA	-1.13	0.388087	-1.56	1.23	1.66	0.225316	-1.81	5
KLRC2	mRNA	1.07	0.90172	-4.29	4.87	1.4	0.463487	-2.64	5.19
KLRD1	mRNA	-1.42	0.296899	-3.1	1.54	1.16	0.667147	-2.01	2.7
KLRF1	mRNA	1.13	0.75709	-2.28	2.9	-1.16	0.716627	-3.19	2.36
KLRG1	mRNA	1.29	0.523474	-2.03	3.38	2.28	0.054815	-1.06	5.53
KLRK1	mRNA	1.07	0.866773	-2.38	2.7	-1.02	0.9526	-2.76	2.65
LAG3	mRNA	-1.69	0.294799	-5.44	1.91	1.52	0.295104	-1.67	3.83
LAIR2	mRNA	1.96	0.046394	1	3.82	2.36	0.100767	-1.38	7.66
LAMP1	mRNA	-1.1	0.538237	-1.58	1.32	-1.09	0.636424	-1.66	1.41
LAMP2	mRNA	-1.09	0.428781	-1.51	1.26	-1.07	0.435899	-1.32	1.16
LAMP3	mRNA	-2.44	0.069289	-6.84	1.15	-1.08	0.891781	-4.04	3.49
LBP	mRNA	2	0.12775	-1.41	5.67	1.3	0.5836	-2.44	4.1
LCK	mRNA	-1.41	0.59961	-7.8	3.91	1.01	0.988024	-3.63	3.69
LCN2	mRNA	1.4	0.467128	-2.18	4.29	1.58	0.268645	-1.66	4.13
LCP1	mRNA	-1.15	0.735337	-3.07	2.34	1.57	0.343904	-1.97	4.83
LGALS3	mRNA	-1.17	0.22839	-1.6	1.17	-1.09	0.512484	-1.51	1.26
LIF	mRNA	-1.24	0.582323	-3.21	2.09	-1.27	0.501293	-3.03	1.87
LILRA1	mRNA	-1.23	0.3519	-2.05	1.36	1.81	0.049216	-1.04	3.41
LILRA4	mRNA	1.51	0.39338	-2.55	5.85	2.1	0.18308	-1.8	7.99
LILRA5	mRNA	1.06	0.846236	-2.05	2.32	-1.05	0.940387	-6.63	6.04
LILRB1	mRNA	1.68	0.223467	-1.63	4.57	1.54	0.432692	-2.43	5.77
LILRB2	mRNA	1.03	0.907888	-1.77	1.87	1.41	0.202496	-1.31	2.6
LILRB3	mRNA	-1.04	0.936634	-3.35	3.11	-1.75	0.232544	-5.46	1.79
LRP1	mRNA	-1.03	0.826067	-1.44	1.36	1.01	0.963598	-1.48	1.5
LRRN3	mRNA	1.27	0.086627	-1.07	1.73	-1.11	0.534734	-1.65	1.34
LTA	mRNA	1.59	0.28924	-1.85	4.71	1.62	0.266778	-1.78	4.7
LTB	mRNA	-1.41	0.485929	-5.84	2.94	-1.13	0.61054	-1.99	1.57
LTBR	mRNA	-1.24	0.225827	-1.86	1.21	-1.11	0.565373	-1.76	1.42
LTF	mRNA	-1.4	0.325301	-3.5	1.8	-1.06	0.844713	-2.63	2.33
LTK	mRNA	1.3	0.363973	-1.57	2.67	1.03	0.932957	-2.07	2.17
LY86	mRNA	-1.48	0.432931	-4.94	2.25	-2.24	0.199884	-9.31	1.85
LY9	mRNA	1.29	0.302511	-1.38	2.31	1.23	0.389138	-1.48	2.22
LY96	mRNA	-1.09	0.540307	-1.55	1.31	-1.13	0.381313	-1.66	1.31
LYN	mRNA	-1.01	0.807375	-1.16	1.13	-1.06	0.74118	-1.74	1.56
MAF	mRNA	-1.32	0.538839	-3.95	2.26	1.72	0.099607	-1.21	3.6
MAGEA1	mRNA	-1.69	0.392513	-7.97	2.79	-1.57	0.493058	-7.58	3.09
MAGEA12	mRNA	-2.53	0.091046	-8.08	1.27	-1.65	0.427117	-7.46	2.74
MAGEA3	mRNA	-1.04	0.861017	-1.88	1.73	1.79	0.130192	-1.46	4.67
MAGEA4	mRNA	-1.91	0.085954	-4.26	1.17	-1.07	0.862621	-2.65	2.33
MAGEB2	mRNA	4.24	0.050382	-1.04	18.75	3.73	0.063338	-1.14	15.89
MAGEC1	mRNA	-1.87	0.213081	-5.84	1.66	1.24	0.622314	-2.33	3.59
MAGEC2	mRNA	-1.79	0.274105	-6.2	1.93	1.32	0.461575	-1.96	3.41
MAP2K1	mRNA	1.16	0.424589	-1.36	1.84	1.07	0.675091	-1.41	1.63
MAP2K2	mRNA	-1.2	0.19079	-1.66	1.15	-1.05	0.716769	-1.51	1.36
MAP2K4	mRNA	-1.16	0.453317	-1.88	1.39	1.02	0.941658	-1.81	1.88
MAP3K1	mRNA	-1.39	0.003813	-1.67	-1.16	-1.2	0.183648	-1.63	1.14
MAP3K5	mRNA	1.04	0.860936	-1.87	2.02	1.11	0.653218	-1.78	2.2
MAP3K7	mRNA	-1.09	0.505442	-1.58	1.33	-1.03	0.86821	-1.66	1.55
MAP4K2	mRNA	-1.29	0.103464	-1.83	1.09	-1.28	0.153918	-1.87	1.15
MAPK1	mRNA	-1.07	0.589195	-1.45	1.27	-1.02	0.884464	-1.53	1.46
MAPK11	mRNA	-1.04	0.838782	-1.75	1.62	-1.16	0.282536	-1.62	1.2
MAPK14	mRNA	-1.16	0.349945	-1.67	1.25	-1.16	0.384913	-1.76	1.3
MAPK3	mRNA	-1.38	0.040878	-1.9	-1	-1.27	0.092377	-1.72	1.07
MAPK8	mRNA	1.32	0.069576	-1.04	1.81	1.42	0.059156	-1.04	2.1
MAPKAPK2	mRNA	-1.04	0.771613	-1.46	1.35	1.06	0.741704	-1.49	1.69
MARCO	mRNA	-1.55	0.425961	-5.84	2.42	1.39	0.452782	-2.52	4.87
MASP1	mRNA	-2.19	0.009531	-3.7	-1.29	-2.6	0.028326	-5.9	-1.14
MASP2	mRNA	1.27	0.720379	-5.49	8.8	1.31	0.726919	-5.05	8.66
MAVS	mRNA	-1.41	0.111859	-2.26	1.14	-1.26	0.185444	-1.89	1.18
MBL2	mRNA	-1.46	0.398963	-4.99	2.36	1.85	0.137923	-1.48	5.06
MCAM	mRNA	1.11	0.70225	-1.73	2.12	1.07	0.826555	-1.94	2.2
MEF2C	mRNA	-1.01	0.942253	-1.39	1.37	1.01	0.909769	-1.33	1.36
MEFV	mRNA	-1.82	0.115838	-4.67	1.42	-1.58	0.35515	-6.14	2.47
MERTK	mRNA	-1.36	0.613346	-5.86	3.19	1.38	0.436742	-2.3	4.37
MFGE8	mRNA	-1.03	0.802891	-1.4	1.32	1.05	0.782978	-1.43	1.57
MICA	mRNA	1.46	0.138195	-1.28	2.72	1.61	0.142842	-1.28	3.34
MICB	mRNA	-1.16	0.431683	-1.81	1.35	-1.36	0.202272	-2.36	1.27
MIF	mRNA	-1.03	0.832399	-1.54	1.44	-1.01	0.94682	-1.5	1.47
MME	mRNA	1.34	0.217811	-1.3	2.31	1.41	0.158123	-1.31	2.59
MNX1	mRNA	-1.81	0.173097	-5.56	1.71	-1.16	0.458234	-1.9	1.41
MPPED1	mRNA	-1.12	0.798775	-3.71	2.94	1.85	0.252002	-1.94	6.61
MR1	mRNA	-1.37	0.1368	-2.23	1.18	-1.06	0.813313	-2.18	1.94
MRC1	mRNA	-1.24	0.550111	-2.94	1.92	1.45	0.33467	-1.72	3.65
MRPS5	mRNA	-1.13	0.404064	-1.62	1.26	-1.03	0.818169	-1.48	1.38
MS4A1	mRNA	1.12	0.837521	-3.34	4.16	-1.53	0.392354	-6.19	2.64
MS4A2	mRNA	1.05	0.87645	-2.16	2.39	1.15	0.77935	-2.92	3.85
MSR1	mRNA	-1.13	0.691976	-2.39	1.87	-1.32	0.550269	-5.07	2.92
MST1R	mRNA	-1.2	0.747649	-6.29	4.37	1.37	0.090913	-1.09	2.03
MTMR14	mRNA	1.02	0.897685	-1.37	1.42	1.04	0.767598	-1.33	1.44
MUC1	mRNA	-1.68	0.023904	-2.63	-1.08	-2.25	0.21469	-11.86	2.35
MX1	mRNA	-1.09	0.734127	-2.13	1.79	1.05	0.904744	-2.38	2.6
MYD88	mRNA	-1.2	0.303932	-1.82	1.26	-1.06	0.762201	-1.72	1.53
NCAM1	mRNA	-1.24	0.593623	-3.54	2.29	1.4	0.362594	-1.79	3.48
NCF4	mRNA	-1.58	0.181861	-3.5	1.41	1.18	0.636757	-2.1	2.94
NCR1	mRNA	-1.37	0.398105	-3.5	1.85	1.15	0.414582	-1.33	1.74
NEFL	mRNA	-1.08	0.761267	-2.08	1.77	-1.17	0.609872	-2.45	1.8
NFATC1	mRNA	1.12	0.466032	-1.3	1.64	1.26	0.121682	-1.11	1.77
NFATC2	mRNA	1.05	0.712937	-1.34	1.48	1.01	0.9458	-1.5	1.53
NFATC3	mRNA	-1	0.974761	-1.37	1.36	-1.2	0.164546	-1.62	1.12
NFATC4	mRNA	-1.21	0.189088	-1.7	1.15	1.05	0.860355	-1.85	2.02
NFKB1	mRNA	1.31	0.141051	-1.22	2.11	1.26	0.118179	-1.11	1.76
NFKB2	mRNA	1.16	0.264479	-1.23	1.64	1.01	0.915878	-1.37	1.4
NFKBIA	mRNA	1.23	0.35091	-1.37	2.06	-1.08	0.698746	-1.78	1.52
NLRC5	mRNA	-1.24	0.387793	-2.2	1.45	-1.13	0.547719	-2.06	1.6
NLRP3	mRNA	-1.47	0.422476	-4.98	2.29	-1.31	0.495504	-3.7	2.14
NOD1	mRNA	-1.19	0.642229	-3.49	2.48	-1.04	0.916131	-3.04	2.82
NOD2	mRNA	3.77	0.059945	-1.15	16.32	3	0.099075	-1.43	12.9
NOL7	mRNA	-1.05	0.798614	-1.67	1.52	1	0.978662	-1.51	1.52
NOS2A	mRNA	1.39	0.25315	-1.4	2.71	1.41	0.249333	-1.42	2.82
NOTCH1	mRNA	-1.14	0.338601	-1.6	1.22	-1.01	0.940814	-1.54	1.5
NRP1	mRNA	-1.18	0.310596	-1.75	1.26	-1.08	0.685077	-1.68	1.45
NT5E	mRNA	1.16	0.575472	-1.66	2.24	1.12	0.630728	-1.64	2.06
NUBP1	mRNA	-1.28	0.314537	-2.31	1.4	1.03	0.881512	-1.58	1.68
NUP107	mRNA	-1.05	0.776805	-1.58	1.44	-1.13	0.629843	-2.18	1.71
OAS3	mRNA	1.03	0.815603	-1.34	1.42	1.16	0.294594	-1.19	1.6
OSM	mRNA	1.33	0.529809	-2.39	4.21	2.14	0.158144	-1.56	7.12
PASD1	mRNA	1.08	0.822114	-2.23	2.62	1.4	0.351804	-1.69	3.32
PAX5	mRNA	1.37	0.521573	-3.04	5.71	1.93	0.247569	-1.9	7.11
PBK	mRNA	-1.81	0.139206	-4.51	1.37	-1.74	0.02085	-2.69	-1.12
PDCD1	mRNA	1.91	0.028316	1.07	3.41	1.85	0.037398	1.03	3.29
PDCD1LG2	mRNA	1.2	0.423798	-1.43	2.06	1.08	0.62937	-1.42	1.67
PDGFC	mRNA	1.15	0.32113	-1.29	1.7	1.25	0.177784	-1.17	1.83
PDGFRB	mRNA	-1.11	0.593582	-1.8	1.46	-1.05	0.819623	-1.87	1.68
PECAM1	mRNA	-1.17	0.512115	-2.04	1.51	1.37	0.228915	-1.33	2.49
PIK3CD	mRNA	1.45	0.00719	1.15	1.84	1.49	0.020569	1.08	2.05
PIK3CG	mRNA	-1.21	0.624802	-3.17	2.15	-1.15	0.576343	-2.14	1.63
PIN1	mRNA	-1.16	0.203013	-1.52	1.12	-1.2	0.089636	-1.5	1.05
PLA2G1B	mRNA	-1.03	0.925692	-2.13	2.02	1.16	0.618778	-1.77	2.36
PLA2G6	mRNA	-1.14	0.739074	-3.07	2.34	1.24	0.567584	-2.01	3.1
PLAU	mRNA	1.12	0.487914	-1.31	1.64	1.01	0.901355	-1.35	1.39
PLAUR	mRNA	1	0.98054	-1.3	1.3	1.07	0.615852	-1.28	1.45
PMCH	mRNA	1.49	0.079895	-1.09	2.43	1.72	0.135256	-1.34	3.94
PNMA1	mRNA	-1.17	0.200713	-1.61	1.18	-1.12	0.400267	-1.56	1.24
POLR2A	mRNA	-1.05	0.719749	-1.56	1.41	1.08	0.733685	-1.59	1.85
POU2AF1	mRNA	-1.34	0.517815	-3.92	2.2	1.26	0.721191	-4.18	6.59
POU2F2	mRNA	1.38	0.069955	-1.05	2	1.42	0.033011	1.02	1.96
PPARG	mRNA	-1.11	0.77222	-2.72	2.2	-1.2	0.58282	-2.72	1.88
PPBP	mRNA	1.15	0.491173	-1.41	1.86	1.15	0.678095	-2.11	2.8
PPIA	mRNA	-1.09	0.517611	-1.5	1.26	1.18	0.303809	-1.24	1.72
PRAME	mRNA	1.1	0.664444	-1.56	1.89	1.18	0.497811	-1.51	2.09
PRF1	mRNA	1.75	0.182384	-1.53	4.66	1.69	0.197768	-1.73	4.96
PRG2	mRNA	1.8	0.067557	-1.1	3.57	1.86	0.09585	-1.19	4.1
PRKCD	mRNA	-1.06	0.435409	-1.28	1.14	1	0.980277	-1.12	1.13
PRKCE	mRNA	1.13	0.662045	-1.83	2.33	-1.04	0.867229	-1.78	1.65
PRM1	mRNA	1.25	0.465302	-1.76	2.77	1.27	0.522634	-1.95	3.16
PRPF38A	mRNA	-1.2	0.201351	-1.67	1.15	-1.12	0.5281	-1.75	1.4
PSEN1	mRNA	-1.01	0.883758	-1.21	1.18	1.03	0.627164	-1.17	1.24
PSEN2	mRNA	1.15	0.359581	-1.24	1.63	1.15	0.254065	-1.21	1.6
PSMB10	mRNA	-1.14	0.166271	-1.4	1.08	-1.17	0.163953	-1.52	1.1
PSMB7	mRNA	-1.05	0.73315	-1.49	1.35	1.02	0.90931	-1.43	1.47
PSMB8	mRNA	-1.35	0.075676	-1.95	1.06	-1.28	0.127812	-1.83	1.12
PSMB9	mRNA	-1.38	0.100187	-2.1	1.1	-1.34	0.207061	-2.28	1.27
PSMD7	mRNA	-1.04	0.843201	-1.74	1.6	1.03	0.881597	-1.55	1.64
PTGDR2	mRNA	-1.81	0.024023	-3	-1.09	-1.71	0.234318	-5.68	1.95
PTGS2	mRNA	2.43	0.039536	1.02	5.81	2.9	0.033187	1.09	7.72
PTPRC	mRNA	-2.23	0.159449	-8.05	1.61	-1.09	0.836082	-3.11	2.64
PVR	mRNA	1.48	0.014504	1.11	1.97	1.28	0.072522	-1.05	1.71
PYCARD	mRNA	-1.22	0.349962	-2.02	1.36	-1.02	0.91765	-1.69	1.62
RAG1	mRNA	1.06	0.73006	-1.53	1.71	1.16	0.735956	-3.11	4.19
REL	mRNA	-1.04	0.792521	-1.49	1.38	-1.29	0.149829	-1.91	1.15
RELA	mRNA	-1.07	0.586247	-1.45	1.27	-1.11	0.29001	-1.4	1.14
RELB	mRNA	1.09	0.470622	-1.21	1.42	1.03	0.795725	-1.29	1.37
REPS1	mRNA	-1.28	0.059741	-1.67	1.02	-1.2	0.232097	-1.71	1.18
RIPK2	mRNA	1.11	0.574674	-1.54	1.9	1.17	0.424807	-1.41	1.94
ROPN1	mRNA	1.01	0.97999	-2.91	2.97	-1.1	0.69468	-1.94	1.62
RORA	mRNA	1.32	0.041105	1.01	1.74	1.28	0.104369	-1.08	1.75
RORC	mRNA	1.59	0.126568	-1.32	3.36	1.83	0.097716	-1.21	4.02
RPS6	mRNA	-1.16	0.292474	-1.6	1.19	-1.07	0.629892	-1.54	1.33
RRAD	mRNA	-1.6	0.144267	-3.26	1.27	-1.27	0.362874	-2.64	1.64
RUNX1	mRNA	1.04	0.726329	-1.33	1.45	1.2	0.229481	-1.18	1.7
RUNX3	mRNA	-1.08	0.756621	-2.01	1.72	1.05	0.867306	-2.04	2.27
S100A12	mRNA	-1.14	0.760559	-3.31	2.54	2.2	0.170584	-1.66	7.99
S100A7	mRNA	-1.61	0.343257	-5.33	2.05	1.08	0.863831	-2.74	3.19
S100A8	mRNA	1.73	0.219862	-1.62	4.86	1.31	0.595356	-2.58	4.4
S100B	mRNA	-1.43	0.229278	-2.83	1.38	1.23	0.280412	-1.3	1.98
SAA1	mRNA	-1.48	0.292934	-3.5	1.6	-1.12	0.786274	-3.3	2.63
SAP130	mRNA	-1.04	0.741678	-1.48	1.36	-1	0.999499	-1.63	1.63
SBNO2	mRNA	-1.04	0.562587	-1.23	1.14	-1.06	0.368866	-1.24	1.1
SDHA	mRNA	-1.25	0.143978	-1.79	1.14	-1.12	0.534881	-1.94	1.54
SELE	mRNA	1.43	0.416594	-1.97	4.02	1.4	0.463841	-2.16	4.25
SELL	mRNA	2.12	0.102287	-1.33	6	2.1	0.158691	-1.6	7.03
SELPLG	mRNA	-1.37	0.085951	-2.04	1.08	-1.31	0.248621	-2.46	1.43
SEMG1	mRNA	-1.02	0.965559	-3.29	3.16	1.6	0.423515	-2.55	6.51
SERPINB2	mRNA	2.29	0.241738	-2.43	12.78	2.11	0.363985	-3.63	16.2
SERPING1	mRNA	-1.14	0.592957	-2.19	1.68	1.05	0.832733	-1.81	2.01
SF3A3	mRNA	-1.23	0.211363	-1.78	1.18	-1.12	0.480063	-1.65	1.31
SH2B2	mRNA	-1.14	0.680135	-2.64	2.02	-1.04	0.912703	-3.19	2.94
SH2D1A	mRNA	1.05	0.824644	-1.68	1.86	-1.57	0.472177	-9.44	3.82
SH2D1B	mRNA	1.6	0.22547	-1.78	4.58	1.48	0.255441	-1.55	3.41
SIGIRR	mRNA	-1.14	0.570335	-1.98	1.53	-1.25	0.606437	-3.73	2.4
SIGLEC1	mRNA	1.1	0.778441	-2.41	2.89	-1.18	0.478571	-2.06	1.48
SLAMF1	mRNA	-1.08	0.390966	-1.35	1.15	1.11	0.184606	-1.1	1.35
SLAMF6	mRNA	1.21	0.501697	-1.62	2.35	1.43	0.217699	-1.36	2.78
SLAMF7	mRNA	-1.15	0.735812	-3.2	2.42	1.38	0.510412	-2.34	4.44
SLC11A1	mRNA	-1.13	0.783887	-3.53	2.78	-1.52	0.369944	-4.51	1.96
SMAD2	mRNA	-1.07	0.646757	-1.56	1.35	1.02	0.897856	-1.46	1.52
SMAD3	mRNA	-1.24	0.391559	-2.28	1.47	-1.19	0.498411	-2.17	1.55
SMPD3	mRNA	1.61	0.022521	1.08	2.4	1.35	0.110351	-1.12	2.04
SOCS1	mRNA	1.1	0.689591	-1.81	2.18	1.16	0.534201	-1.57	2.11
SPA17	mRNA	-1.12	0.47043	-1.64	1.31	1.07	0.605854	-1.32	1.52
SPACA3	mRNA	1.13	0.634869	-1.73	2.21	1.11	0.707288	-1.81	2.25
SPANXB1	mRNA	-1.83	0.263678	-6.39	1.9	-1.18	0.669262	-3.04	2.18
SPINK5	mRNA	1.18	0.631226	-2.07	2.88	1.74	0.045522	-1.01	3.07
SPN	mRNA	1.96	0.122417	-1.51	5.81	2.2	0.014793	1.24	3.87
SPO11	mRNA	-1.29	0.162698	-1.96	1.18	-1	0.996688	-2.3	2.29
SPP1	mRNA	1.1	0.814412	-2.51	3.04	1.92	0.104401	-1.28	4.71
SSX1	mRNA	1.63	0.285397	-1.85	4.89	2.17	0.046328	1.01	4.63
SSX4	mRNA	-1.02	0.977768	-3.95	3.83	1.44	0.500469	-2.59	5.39
ST6GAL1	mRNA	-1.53	0.144151	-2.89	1.24	-1.07	0.673848	-1.77	1.54
STAT1	mRNA	-1.21	0.262665	-1.83	1.25	-1.17	0.360179	-1.74	1.28
STAT2	mRNA	-1.33	0.072081	-1.85	1.05	-1.2	0.35224	-1.92	1.33
STAT3	mRNA	-1.22	0.105461	-1.62	1.08	-1.07	0.697121	-1.72	1.49
STAT4	mRNA	1.09	0.761633	-2.05	2.42	1.27	0.489757	-1.82	2.94
STAT5B	mRNA	-1.18	0.288794	-1.71	1.24	-1.07	0.70672	-1.63	1.43
STAT6	mRNA	-1.15	0.31016	-1.68	1.27	-1.03	0.863325	-1.46	1.39
SYCP1	mRNA	-1.13	0.627027	-2.09	1.63	-1.02	0.960496	-2.17	2.1
SYK	mRNA	1.47	0.447354	-2.45	5.31	2.68	0.006668	1.44	4.97
SYT17	mRNA	1.01	0.960682	-2.39	2.46	-1.3	0.404776	-3.12	1.84
TAB1	mRNA	-1.14	0.360872	-1.6	1.23	-1.06	0.754803	-1.67	1.5
TAL1	mRNA	1.41	0.171219	-1.34	2.66	1.36	0.616803	-4.39	8.07
TANK	mRNA	-1.16	0.383149	-1.72	1.28	-1.02	0.909958	-1.53	1.48
TAP1	mRNA	-1.22	0.194519	-1.74	1.18	-1.26	0.031786	-1.56	-1.02
TAP2	mRNA	-1.06	0.635351	-1.5	1.32	-1.06	0.632508	-1.41	1.26
TAPBP	mRNA	1.01	0.868987	-1.27	1.3	-1.01	0.89303	-1.28	1.25
TARP	mRNA	1.28	0.432764	-1.65	2.7	1.28	0.359271	-1.53	2.51
TBK1	mRNA	-1.03	0.846184	-1.7	1.59	1.05	0.777279	-1.53	1.69
TBP	mRNA	-1.2	0.107199	-1.53	1.07	-1.19	0.315297	-1.9	1.34
TBX21	mRNA	-1.16	0.796932	-4.93	3.64	-1.25	0.709603	-5.41	3.46
TCF7	mRNA	-1.27	0.136719	-1.83	1.14	-1.18	0.377185	-1.84	1.32
TFE3	mRNA	-1.47	0.255876	-3.54	1.64	-1.18	0.679299	-3.15	2.26
TFEB	mRNA	-1.15	0.699421	-2.72	2.07	-1.64	0.206012	-3.99	1.48
TFRC	mRNA	-1.06	0.750494	-1.73	1.52	-1.13	0.488142	-1.71	1.34
TGFB1	mRNA	-1.04	0.790207	-1.44	1.34	-1.04	0.807247	-1.59	1.46
TGFB2	mRNA	-1.06	0.859147	-2.91	2.58	-1.2	0.609782	-3.3	2.3
THBD	mRNA	-1.26	0.437853	-2.64	1.68	1.19	0.460616	-1.48	2.11
THBS1	mRNA	-1.21	0.405159	-2.1	1.43	-1.21	0.418464	-2.11	1.45
THY1	mRNA	-1.01	0.97637	-1.89	1.86	-1.01	0.959021	-1.7	1.66
TICAM1	mRNA	1.19	0.118264	-1.1	1.56	1.12	0.34219	-1.19	1.49
TICAM2	mRNA	1.1	0.591861	-1.4	1.7	1.15	0.386696	-1.28	1.7
TIGIT	mRNA	-1.13	0.753287	-2.92	2.29	-1.12	0.708151	-2.27	1.82
TIRAP	mRNA	-1.12	0.350316	-1.51	1.21	-1.07	0.752934	-2.11	1.82
TLK2	mRNA	-1.02	0.88442	-1.46	1.4	-1.08	0.663153	-1.67	1.43
TLR1	mRNA	1.1	0.777882	-2.11	2.56	1.13	0.679685	-1.89	2.4
TLR10	mRNA	1.07	0.888214	-3.18	3.63	-1.06	0.928895	-7.41	6.6
TLR2	mRNA	-1.64	0.160079	-3.58	1.34	-1.09	0.75363	-2.41	2.04
TLR3	mRNA	-2.16	0.189393	-8.02	1.72	-1.24	0.545698	-3.11	2.02
TLR4	mRNA	1.49	0.367913	-2.05	4.55	2.16	0.071088	-1.13	5.25
TLR5	mRNA	1.15	0.791838	-3.4	4.47	1.07	0.938113	-6.99	7.94
TLR6	mRNA	-1.18	0.510279	-2.26	1.62	1.01	0.984063	-1.97	1.99
TLR7	mRNA	1.22	0.578899	-1.96	2.93	1.34	0.535292	-2.34	4.2
TLR8	mRNA	-1	0.991421	-2.15	2.13	-1.07	0.917678	-5.38	4.74
TLR9	mRNA	-1.18	0.541233	-2.27	1.63	-1.01	0.98214	-2.48	2.44
TMEFF2	mRNA	-1.23	0.481145	-2.47	1.64	1.2	0.574861	-1.95	2.82
TMUB2	mRNA	-1.31	0.059536	-1.75	1.02	-1.18	0.233362	-1.61	1.16
TNF	mRNA	-1.98	0.100872	-4.82	1.22	1.18	0.585494	-1.77	2.46
TNFAIP3	mRNA	1.63	0.340586	-2.05	5.46	1.23	0.691444	-2.91	4.42
TNFRSF10B	mRNA	-1.22	0.02788	-1.46	-1.02	-1.12	0.222794	-1.39	1.11
TNFRSF10C	mRNA	-1.05	0.705105	-1.55	1.4	-1	0.990193	-1.74	1.73
TNFRSF11A	mRNA	1.5	0.327913	-1.74	3.89	1.18	0.678941	-2.26	3.15
TNFRSF11B	mRNA	1.37	0.124426	-1.16	2.18	1.43	0.093775	-1.14	2.32
TNFRSF12A	mRNA	1.04	0.764732	-1.37	1.5	1.03	0.859164	-1.42	1.5
TNFRSF13B	mRNA	-1.26	0.465932	-2.77	1.76	-1.27	0.550476	-3.31	2.06
TNFRSF13C	mRNA	1.12	0.772819	-2.28	2.85	1.43	0.36914	-1.81	3.7
TNFRSF14	mRNA	-1.33	0.232273	-2.28	1.29	-1.07	0.754148	-1.81	1.58
TNFRSF17	mRNA	-1.1	0.853612	-3.76	3.13	1.64	0.270627	-2.03	5.48
TNFRSF18	mRNA	-1.17	0.45287	-2.1	1.54	-1.14	0.641239	-2.27	1.74
TNFRSF1A	mRNA	-1.34	0.170847	-2.16	1.21	-1.25	0.314433	-2.1	1.35
TNFRSF1B	mRNA	-1.32	0.365277	-2.77	1.58	-1.11	0.760771	-2.48	2.03
TNFRSF4	mRNA	-1.51	0.311211	-3.93	1.72	1.69	0.105791	-1.18	3.34
TNFRSF8	mRNA	1.49	0.094657	-1.17	2.61	-1.37	0.254796	-2.63	1.39
TNFRSF9	mRNA	1.12	0.758591	-2.54	3.16	1.44	0.365137	-1.89	3.91
TNFSF10	mRNA	1.58	0.237023	-1.55	3.9	2.17	0.267519	-2.48	11.63
TNFSF11	mRNA	-2.19	0.079245	-5.65	1.18	-1.23	0.620801	-3.47	2.28
TNFSF12	mRNA	-1.04	0.857797	-1.95	1.81	1.09	0.697878	-1.6	1.92
TNFSF13	mRNA	1.01	0.980251	-4.01	4.12	1.06	0.94064	-6.67	7.45
TNFSF13B	mRNA	-1.01	0.972911	-2.3	2.25	-1.07	0.822001	-2.57	2.25
TNFSF14	mRNA	-1.6	0.437455	-8.75	3.41	1.14	0.567992	-1.59	2.07
TNFSF15	mRNA	1.33	0.429491	-1.79	3.16	1.87	0.081196	-1.19	4.18
TNFSF18	mRNA	1.43	0.449021	-2.13	4.34	2.22	0.084094	-1.2	5.9
TNFSF4	mRNA	1.06	0.772092	-1.56	1.75	-1.07	0.780316	-1.97	1.72
TNFSF8	mRNA	-1.45	0.381244	-4.23	2.01	1.41	0.433734	-2	3.95
TOLLIP	mRNA	-1.02	0.865509	-1.34	1.29	1.06	0.688447	-1.36	1.54
TP53	mRNA	1.03	0.722424	-1.19	1.27	1.1	0.507267	-1.32	1.6
TPSAB1	mRNA	-1.04	0.940269	-4.96	4.58	1.67	0.051659	-1.07	3
TPTE	mRNA	-1.15	0.648756	-2.48	1.87	-1.15	0.65159	-2.46	1.86
TRAF2	mRNA	-1.18	0.040344	-1.4	1	-1.32	0.023869	-1.64	-1.06
TRAF3	mRNA	1.08	0.524304	-1.26	1.48	1.11	0.347449	-1.23	1.53
TRAF6	mRNA	1.09	0.568023	-1.31	1.54	1.06	0.737534	-1.47	1.66
TREM1	mRNA	2.52	0.087046	-1.24	7.9	1.31	0.657237	-3.37	5.79
TREM2	mRNA	-1.14	0.79899	-4.09	3.14	-1.33	0.576305	-4.53	2.57
TRIM39	mRNA	1.03	0.771153	-1.25	1.32	1.18	0.018953	1.03	1.34
TTK	mRNA	-1.29	0.281797	-2.22	1.34	-1.45	0.222091	-3	1.43
TUBB	mRNA	-1.17	0.460667	-1.94	1.42	-1.05	0.826141	-1.76	1.6
TXK	mRNA	1.23	0.412904	-1.49	2.26	1.55	0.17526	-1.34	3.24
TXNIP	mRNA	-1.48	0.354443	-4.03	1.83	-1.42	0.395108	-3.81	1.88
TYK2	mRNA	1.08	0.427299	-1.17	1.37	1.13	0.212959	-1.1	1.4
UBC	mRNA	-1.11	0.346128	-1.47	1.19	-1.07	0.595025	-1.43	1.26
ULBP2	mRNA	-1.11	0.650217	-1.98	1.59	-1.03	0.889461	-1.88	1.77
USP39	mRNA	-1	0.979252	-1.36	1.35	1.01	0.9217	-1.42	1.46
USP9Y	mRNA	1.83	0.269398	-2.06	6.91	1.7	0.312139	-2.53	7.35
VCAM1	mRNA	1.33	0.267337	-1.36	2.41	1.34	0.373179	-1.7	3.03
VEGFA	mRNA	-1.23	0.105213	-1.68	1.1	-1.26	0.110531	-1.74	1.09
VEGFC	mRNA	1.18	0.324975	-1.25	1.73	1.25	0.207209	-1.2	1.88
XCL2	mRNA	-1.32	0.54527	-4.3	2.46	-1.51	0.457725	-5.69	2.51
XCR1	mRNA	1.31	0.349068	-1.7	2.9	1.04	0.939277	-3.58	3.87
YTHDF2	mRNA	-1.14	0.416995	-1.73	1.33	-1.07	0.687541	-1.66	1.44
ZAP70	mRNA	-1.32	0.541758	-4.18	2.41	1.2	0.737652	-3.21	4.64
ZC3H14	mRNA	-1.23	0.158611	-1.72	1.13	-1.12	0.438008	-1.6	1.27
ZKSCAN5	mRNA	-1.38	0.257656	-2.96	1.55	1.01	0.926109	-1.37	1.4
ZNF143	mRNA	1.02	0.885943	-1.45	1.52	1.18	0.453984	-1.45	2.03
ZNF205	mRNA	-1	0.988459	-2.24	2.22	1.33	0.436119	-2.13	3.79
ZNF346	mRNA	-1.16	0.253558	-1.6	1.18	1.28	0.348628	-1.51	2.48
4-1BB(4B4-1)	Protein	1.1	0.459662	-1.24	1.51	-1	0.995619	-1.34	1.34
BTLA(MIH26)	Protein	1.25	0.066982	-1.04	1.61	1.11	0.386041	-1.2	1.47
CD127(A019D5)	Protein	1.92	0.139109	-1.48	5.45	1.19	0.334659	-1.38	1.97
CD14(M5E2)	Protein	1.22	0.675704	-3.31	4.93	1.07	0.72184	-1.49	1.71
CD163(RM3/1)	Protein	1.1	0.69046	-1.79	2.15	1.11	0.398559	-1.23	1.51
CD19(SJ25C1)	Protein	1.6	0.242742	-1.64	4.19	1.01	0.95171	-1.55	1.59
CD27(M-T271)	Protein	-1.02	0.928988	-1.79	1.73	1.03	0.725254	-1.2	1.28
CD28(CD28.2)	Protein	-1.02	0.910716	-1.93	1.84	1.1	0.379309	-1.19	1.43
CD33(WM53)	Protein	1.04	0.594959	-1.15	1.23	1.09	0.178823	-1.06	1.25
CD3E(OKT3)	Protein	1.44	0.362327	-1.89	3.91	1.1	0.761331	-1.96	2.38
CD4(OKT4)	Protein	-1.03	0.877939	-1.63	1.54	1.06	0.722261	-1.48	1.67
CD40(HB14)	Protein	-1.23	0.361343	-2.15	1.43	-1.03	0.78459	-1.46	1.37
CD40L(24-31)	Protein	-1.63	0.39256	-7.86	2.97	-1.04	0.803249	-1.52	1.41
CD45(HI30)	Protein	1.12	0.412756	-1.24	1.56	1.21	0.139871	-1.1	1.62
CD45RO(UCHL1)	Protein	1.06	0.881045	-2.9	3.25	1.03	0.942738	-2.7	2.85
CD68(Y1/82A)	Protein	1.03	0.891043	-1.96	2.09	-1.37	0.069664	-1.97	1.04
CD8A(SK1)	Protein	1.19	0.088271	-1.04	1.49	1.14	0.184661	-1.1	1.43
CD9(HI9a)	Protein	-1.38	0.534849	-5.92	3.13	1.07	0.405038	-1.15	1.32
CTLA-4(L3D10)	Protein	-1.08	0.744607	-2.01	1.72	1.01	0.977972	-1.82	1.85
GITR(621)	Protein	-1.04	0.594959	-1.23	1.15	-1.09	0.178823	-1.25	1.06
HLA-DRA(L243)	Protein	-1.16	0.465324	-2.05	1.53	-1.09	0.399448	-1.37	1.16
ICOS(C398.4A)	Protein	1.55	0.277328	-1.84	4.4	1.04	0.772766	-1.38	1.48
IL2R(M-A251)	Protein	1.25	0.192852	-1.25	1.97	1.07	0.606737	-1.37	1.57
KIR3DL1(DX9)	Protein	1.17	0.285918	-1.2	1.63	1.09	0.571052	-1.31	1.54
MmAb-IgG1	Protein	1.41	0.280688	-1.66	3.29	1.03	0.75069	-1.2	1.26
MmAb-IgG2A	Protein	1.18	0.529777	-1.59	2.2	1.09	0.668061	-1.49	1.77
NCAM(5.1H11)	Protein	1.25	0.331509	-1.38	2.16	-1.07	0.730217	-1.7	1.49
NKP46(9E2)	Protein	1.18	0.429939	-1.4	1.94	-1	0.976506	-1.48	1.47
NT5E(AD2)	Protein	-1.3	0.599331	-5.56	3.27	1.14	0.13857	-1.07	1.39
OX40(Ber-ACT35)	Protein	-1.1	0.702158	-2.34	1.92	1.08	0.340027	-1.12	1.3
PD-1(EH12.2H7 )	Protein	1.38	0.074396	-1.1	2.1	1.16	0.060534	-1.02	1.37
PD-L1(29E.2A3)	Protein	-1.18	0.731466	-4.68	3.38	1.11	0.484066	-1.31	1.61
PD-L2(MIH18)	Protein	1.14	0.620406	-1.87	2.43	1.19	0.293927	-1.26	1.78
